# Supplementary material for: Ethanol abolishes vigilance-dependent astroglia network activation in mice by inhibiting norepinephrine release
Source: Nat Commun. 2020 Dec 2;11:6157. doi: 10.1038/s41467-020-19475-5 (PMC7710743; doi:10.1038/s41467-020-19475-5)
Supplement: Supplementary file 9 — Source Data [file 41467_2020_19475_MOESM9_ESM.xlsx]

## Sheet: Fig. 1
		Fig. 1f								Fig. 1g								Fig. 1h								Fig. 1i
	baseline	saline	0.5 g/kg	1 g/kg	1.5 g/kg	2 g/kg			baseline	saline	0.5 g/kg	1 g/kg	1.5 g/kg	2 g/kg			baseline	saline	0.5 g/kg	1 g/kg	1.5 g/kg	2 g/kg			baseline	saline	0.5 g/kg	1 g/kg	1.5 g/kg	2 g/kg
mouse1	1	0.790086	0.956598	0.156604	0.271195	0.531762		mouse1	1	0.991772	1.19102	1.2874	1.16623	1.25552		mouse1	1	0.963982	0.982661	0.654331	0.788875	0.964115		mouse1	1	1.20096	1.30043	2.44834	2.03465	2.63397
mouse2	1	0.970964	0.54437	0.548569	0.116513	0.231343		mouse2	1	1.05168	1.19712	1.15548	1.16641	1.1185		mouse2	1	0.973765	0.965687	0.976576	0.437498	0.493525		mouse2	1	0.95612	1.608	2.30918	1.90877	1.52071
mouse3	1	1.01227	0.375426	0.177515	0.0628875	0.147877		mouse3	1	1.05108	1.08369	1.19899	0.976793	1.51636		mouse3	1	1.00911	0.842298	0.759232	0.191245	0.58348		mouse3	1	0.955155	1.84933	2.09105	3.66215	3.86633
mouse4	1	0.797632	0.98115	0.856514	0.147548	0.174148		mouse4	1	1.18161	1.07181	1.15355	1.55807	1.18677		mouse4	1	0.992199	0.972193	0.999448	0.805533	0.454086		mouse4	1	1.38766	1.14584	1.27231	3.24354	3.06526
mouse5	1	0.815118	0.582261	1.18034	0.37474	0.0230668		mouse5	1	1.05583	1.51106	1.13697	1.66346	1.46394		mouse5	1	0.984768	0.951347	0.972768	0.907511	0.135963		mouse5	1	1.36564	2.93632	0.970444	2.9472	5.62702
mouse6	1	0.984199	1.33295	1.18349	0.163703	0.120992		mouse6	1	0.868594	1.30562	1.25094	1.65159	1.7669		mouse6	1	1.005	0.982254	0.980717	0.870544	0.603027		mouse6	1	1.12393	1.02995	1.01155	3.77115	5.53894
mean	1	0.895044	0.795459	0.68384	0.189431	0.204865		mean	1	1.03343	1.22672	1.19722	1.36376	1.38467		median	1	0.988484	0.96894	0.974672	0.797204	0.538502		mean	1	1.16491	1.64498	1.68381	2.92791	3.70871
SEM	0	0.0425626	0.145404	0.189616	0.0464654	0.0711429		SEM	0	0.0416368	0.0667534	0.0246986	0.120848	0.0993995		min		0.963982	0.842298	0.654331	0.191245	0.135963		SEM	0	0.0775625	0.28617	0.275172	0.32592	0.668604
																max		1.00911	0.982661	0.999448	0.907511	0.964115
Test		one-way ANOVA followed by Tukey-Kramer correction						one-way ANOVA followed by Tukey-Kramer correction											Kruskal-Wallis test followed by Tukey-Kramer correction					one-way ANOVA followed by Tukey-Kramer correction
p-value		0.979649	0.739572	0.299986	< 0.001	< 0.001		p-value		0.999446	0.258	0.403794	0.0143969	0.0085702		p-value		0.97478	0.293946	0.252109	0.00258623	< 0.001		p_Value		0.999359	0.772183	0.72735	0.00541753	< 0.001
		F(5,30) = 11.11007757, p < 0.001								F(5,30) = 4.96279067, p = 0.00198529																F(5,30) = 9.54337956, p < 0.001

## Sheet: Fig. 2
Fig. 2c
	baseline	15 min after ETOH	45 min after ETOH	90 min after ETOH
mouse1	0.376703	0.0379013	0.158529	0.261412
mouse2	1.105	0.168715	0.413274	0.794505
mouse3	1.25742	0.393579	0.811802	1.15153
mouse4	0.577915	0.0736093	0.224758	0.159027
mouse5	0.461901	0.0519418	0.128243	0.197014
mouse6	1.2382	0.342405	0.328108	0.245653
mouse7	0.532814	0.0687422	0.127698	0.155342
median	0.577915	0.0736093	0.224758	0.245653
min	0.376703	0.0379013	0.127698	0.155342
max	1.25742	0.393579	0.811802	1.15153
Friedman test followed by Tukey-Kramer correction
p-value		< 0.001	0.0358428	0.162904
Fig. 2e								Fig. 2f								Fig. 2g
	baseline	immediate	2 hr	4 hr	6 hr				baseline	immediate	2 hr	4 hr	6 hr				baseline	immediate	2 hr	4 hr	6 hr
mouse1	1.44033	0.0200025	0.800498	1.27594	1.65751			mouse1	3.16667	8.26285	7.38889	4.57407	3.69792			mouse1	0.924326	0.0117286	0.935758	0.934907	0.930201
mouse2	0.760124	0.0286499	0.536304	0.77861	2.12936			mouse2	4.23958	9.72799	8.83594	7.20833	4.71615			mouse2	0.854509	0.0878522	0.753831	0.8125	0.811634
mouse3	1.01854	0.0991705	0.851325	1.17659	1.46691			mouse3	5.11667	6.88542	6.26042	4.54688	4.41319			mouse3	0.929368	0.520694	0.91852	0.905339	0.920011
mouse4	1.2762	0.101943	1.43429	1.94069	1.47733			mouse4	4.60157	6.49167	5.07812	4.76736	5.57292			mouse4	0.920359	0.38566	0.920231	0.904137	0.915731
mouse5	1.052	0.407616	0.414684	0.927351	1.58978			mouse5	4.74856	8.47917	8.15625	7.26302	3.60069			mouse5	0.875548	0.812456	0.776409	0.879254	0.909527
mouse6	1.68251	0.0785899	0.408489	1.18752	1.16819			mouse6	5.97916	6.77917	6.53385	7.98958	5.47569			mouse6	0.888264	0.23891	0.730913	0.849165	0.872417
mouse7	1.02476	0.0608104	0.590979	0.96042	1.5448			mouse7	4.75781	5.7375	5.08333	5.24204	3.2474			mouse7	0.906394	0.23785	0.890785	0.880207	0.940429
median	1.052	0.0785899	0.590979	1.17659	1.5448			mean	4.65857	7.48054	6.7624	5.94161	4.38914			mean	0.899824	0.327879	0.846635	0.880787	0.899993
min	1.68251	0.0200025	0.408489	0.77861	1.16819			SEM	0.322798	0.523778	0.547617	0.561219	0.348208			SEM	0.0105948	0.103385	0.0335983	0.0152305	0.0168004
max	0.760124	0.407616	1.43429	1.94069	2.12936
Friedman test followed by Tukey-Kramer correction								repeated measures ANOVA followed by Tukey-Kramer correction								repeated measures ANOVA followed by Tukey-Kramer correction
p-value		0.0198667	0.439913	0.999817	0.761079			p-value		0.0448832	0.125667	0.185829	0.933657			p-value		0.00876283	0.312	0.205426	1
								F(4,24) = 10.60574027, p < 0.001								F(4,24) = 26.94876650, p < 0.001

## Sheet: Fig. 3
	Fig. 3c							Fig. 3d							Fig. 3e
	wt	mut						wt	mut						wt	mut
mouse1	1.17314	0.0865413					mouse1	3.80952	6.33333					mouse1	0.891433	0.142202
mouse2	0.949014	0.0858404					mouse2	4.25641	7.42222					mouse2	0.929729	0.139551
mouse3	1.06916	0.133802					mouse3	4	6.93333					mouse3	0.806359	0.128561
mouse4	1.14726	0.068865					mouse4	3.33333	8.4					mouse4	0.932381	0.0497042
mouse5	1.09329	0.0663129					mouse5	3.61111	6.66667					mouse5	0.880185	0.0883966
mouse6	1.22268	0.0841794					mouse6	3.53846	6.53333					mouse6	0.934536	0.0556019
mouse7	0.711662	0.102465					mouse7	4.33333	6.88889					mouse7	0.869475	0.0555286
mouse8	0.911028	0.0633938					mouse8	3.94444	9.6					mouse8	0.890742	0.104852
mouse9	1.11267	0.0662877					mouse9	4.96296	6.66667					mouse9	0.87404	0.0828413
mouse10	0.332221	0.0628392					mouse10	4.66667	6.53333					mouse10	0.831171	0.0939919
mouse11	0.455667	0.173843					mouse11	4.25641	5.73333					mouse11	0.889526	0.198633
mouse12	1.10621						mouse12	4.19048						mouse12	0.929469
median	1.08122	0.0841794					median	4.07526	6.66667					mean	0.888254	0.103624
min	0.332221	0.0663129					min	3.33333	5.73333					SEM	0.0117135	0.013722
max	1.22268	0.173843					max	4.96296	9.6
Kruskal-Wallis test							Kruskal-Wallis test							unpaired Student’s t-test, two-tailed
p-value	< 0.001						p-value	< 0.001							t(21) = 43.7169674, p < 0.001

## Sheet: Fig. 4
Fig. 4b buttom left				Fig. 4c								inset
	wt	cKO			wt		cKO
FOV1	1.01772	0.952911			NE	ATP	NE	ATP				number of cells not responding to NE:
FOV2	1.1708	0.847583		Cell1	0.844446	1.13136	0.4425	3.98945			WT		cKO
FOV3	1.39448	1.14422		Cell2	1.58041	1.60873	0.997638	1.87799		cell	0		23
FOV4	1.03608	1.13405		Cell3	1.35753	0.85113	0.274153	2.41881		total cell	229		282
FOV5	1.33822	0.940787		Cell4	1.49264	1.20534	0.403061	2.1211				number of cells with NE/ATP response ratio < 1:
FOV6	1.53102	1.04536		Cell5	1.44627	1.42601	0.212897	1.6116			WT		cKO
FOV7	1.32201	0.875857		Cell6	1.25882	1.27033	0.446959	1.69118		cell	98		256
FOV8	1.14747	0.814716		Cell7	1.72081	1.42368	0.235725	1.8057		total cell	229		282
FOV9	1.68266	0.97605		Cell8	1.12966	0.895479	0.274428	2.38883
FOV10		0.695542		Cell9	1.57215	1.41137	0.170981	3.36144
FOV11		0.71044		Cell10	1.47936	1.81904	2.16477	2.95995
FOV12		0.641082		Cell11	0.520402	0.447236	0.266315	1.51293
FOV13		0.751691		Cell12	1.69388	1.3027	1.05009	2.20076
FOV14		0.436384		Cell13	0.758497	0.892993	0.886415	2.29326
FOV15		0.211713		Cell14	0.904876	0.895174	1.49644	1.21663
mean	1.29338	0.811892		Cell15	0.666503	0.691295	1.58403	1.75077
SEM	0.0744958	0.0652981		Cell16	0.756151	0.83796	1.69838	2.54156
unpaired Student’s t-test, two-tailed				Cell17	0.960405	0.597051	2.22673	2.9959
	t(22) = 4.70683918, p < 0.001			Cell18	0.931813	0.664163	0.783628	1.40004
				Cell19	0.61382	0.689234	0.137592	1.87311
				Cell20	0.522232	0.424651	0.183308	1.43849
				Cell21	0.40786	0.365291	0.565838	1.32613
				Cell22	0.440942	0.373925	0.962765	2.09039
				Cell23	0.789831	0.733045	1.22648	1.6588
				Cell24	1.13204	0.695507	0.884718	2.11078
				Cell25	0.630546	0.502919	0.762581	1.67987
				Cell26	1.56449	1.25436	0.179826	3.66191
				Cell27	1.64885	1.51953	0.16577	2.1456
				Cell28	1.41333	1.34025	0.434138	4.65373
				Cell29	1.17206	1.10562	0.252987	2.31022
				Cell30	0.923622	0.688189	1.07946	2.35836
				Cell31	1.17714	0.959994	1.43085	2.33778
				Cell32	0.905022	0.58128	1.31151	2.81595
				Cell33	1.22828	0.905868	0.988241	2.12973
				Cell34	0.802652	0.547967	0.637522	1.57492
				Cell35	0.507732	0.537791	0.23817	1.27902
				Cell36	1.01843	0.848588	0.919155	1.18211
				Cell37	0.737707	0.443552	1.09284	1.87977
				Cell38	0.695234	0.688325	0.699228	1.42655
				Cell39	0.419173	0.44673	0.632294	1.40256
				Cell40	0.706009	0.563522	0.593916	1.1116
				Cell41	0.916909	0.405946	1.1049	1.19029
				Cell42	0.908012	1.44636	0.498868	1.70242
				Cell43	1.14063	1.40501	0.237261	1.59281
				Cell44	1.28232	1.12196	0.216006	1.69994
				Cell45	1.60896	1.55127	0.340087	2.54012
				Cell46	1.30867	0.844767	0.246938	2.03782
				Cell47	1.35206	0.92049	0.763275	2.56246
				Cell48	1.43542	1.02454	0.189551	1.05789
				Cell49	1.15673	0.734652	0.879737	1.8
				Cell50	0.822964	0.730494	0.325177	1.23998
				Cell51	1.00728	0.743669	0.613111	1.32385
				Cell52	0.676205	0.606975	0.545232	1.63132
				Cell53	0.733588	0.75282	0.695397	1.7562
				Cell54	0.590233	0.371939	1.39864	2.3535
				Cell55	1.04144	1.25512	0.886262	2.37828
				Cell56	1.4932	1.49554	0.167103	1.43844
				Cell57	1.07538	1.78922	0.1745	1.50894
				Cell58	0.804396	1.26989	0.235888	3.6149
				Cell59	0.984548	1.93833	0.370033	3.42481
				Cell60	0.388686	0.753898	0.191933	1.65917
				Cell61	1.02926	1.74908	0.342295	2.64981
				Cell62	0.996133	2.04072	0.57311	3.74388
				Cell63	0.354832	0.875569	0.195938	3.21662
				Cell64	0.471817	1.28618	1.35903	1.50064
				Cell65	0.643657	1.13456	1.38685	1.48897
				Cell66	0.932596	1.12631	0.604061	1.47573
				Cell67	0.578671	0.648093	1.32314	2.16863
				Cell68	0.429854	0.586575	1.42434	2.13209
				Cell69	0.518349	0.838917	0.321957	3.48843
				Cell70	1.24167	0.971186	1.59481	1.3317
				Cell71	1.15587	1.05194	1.02371	0.632425
				Cell72	1.09001	1.04063	0.389749	2.35799
				Cell73	1.31303	0.973505	0.538046	1.37373
				Cell74	0.756126	0.5463	0.618032	1.48108
				Cell75	0.727486	0.730099	1.40193	1.11354
				Cell76	1.03277	0.889694	0.483974	1.03927
				Cell77	1.10466	1.12105	0.642026	0.736709
				Cell78	1.29536	1.3785	0.0653172	1.30958
				Cell79	1.29676	1.20487	0.112204	0.855959
				Cell80	1.45631	1.1674	1.15098	0.980214
				Cell81	1.09063	1.04625	0.434235	0.789132
				Cell82	1.49335	1.37109	0.218156	0.843482
				Cell83	0.980884	0.903069	0.458576	1.76459
				Cell84	1.49132	1.27506	0.736386	2.60148
				Cell85	1.45101	1.19691	0.714924	1.81799
				Cell86	1.96865	1.96929	0.703408	1.64641
				Cell87	1.00467	0.96831	0.642057	1.81112
				Cell88	1.12748	1.11522	0.759135	2.53084
				Cell89	0.854002	0.833449	0.559055	1.69613
				Cell90	1.3982	1.2274	0.572506	2.32571
				Cell91	1.79786	1.89334	1.9083	3.07046
				Cell92	2.35243	3.08781	0.525177	1.20406
				Cell93	1.50123	1.64165	0.705856	1.25814
				Cell94	1.28338	1.17364	0.2746	2.03373
				Cell95	1.10216	0.821578	0.760798	1.51898
				Cell96	1.48668	1.58072	0.259745	2.57242
				Cell97	1.14504	1.08516	0.327381	1.67115
				Cell98	0.628678	0.73447	0.599039	1.0375
				Cell99	0.670627	0.630125	0.547651	2.32447
				Cell100	0.433358	0.547639	1.05488	0.807604
				Cell101	1.17001	0.500989	0.224956	1.12596
				Cell102	0.96778	0.45486	0.392271	1.77147
				Cell103	0.820903	0.407743	1.36971	1.4165
				Cell104	0.74386	0.833766	0.661821	0.842898
				Cell105	0.649524	0.770406	0.283736	0.707364
				Cell106	1.33605	1.4877	0.161655	1.15328
				Cell107	0.938648	0.946168	0.823485	1.86551
				Cell108	0.660311	0.544568	1.42826	0.794192
				Cell109	1.41404	1.06521	0.449566	1.79243
				Cell110	0.493022	0.415563	0.224301	0.636158
				Cell111	0.745488	0.597513	0.75926	2.19771
				Cell112	0.73973	0.894655	0.998469	1.32327
				Cell113	0.591839	0.523553	0.262578	0.678549
				Cell114	0.730042	0.678053	0.40339	0.417308
				Cell115	1.00813	0.676539	1.05145	0.55785
				Cell116	1.10727	0.986144	0.630068	1.46966
				Cell117	1.68582	1.82237	1.06335	2.52072
				Cell118	1.53088	1.21441	0.894133	1.81136
				Cell119	0.804149	0.709058	1.20636	2.22105
				Cell120	1.23809	1.33691	1.52448	3.18058
				Cell121	1.17813	1.00141	0.355627	3.35843
				Cell122	1.34816	0.725708	0.771005	1.97181
				Cell123	1.22652	1.55561	0.632337	2.0379
				Cell124	1.44556	1.0026	1.31515	2.99462
				Cell125	1.2904	1.43987	0.378868	2.38737
				Cell126	1.38027	1.64724	0.921159	4.02847
				Cell127	2.07642	2.89534	0.744967	1.71429
				Cell128	1.82899	1.64027	0.987436	4.93498
				Cell129	1.52793	2.35442	1.39831	3.95294
				Cell130	1.77069	2.34758	0.432656	3.25345
				Cell131	2.56664	1.95382	2.27934	1.45774
				Cell132	1.57143	1.86556	0.702741	3.47138
				Cell133	1.71121	1.88778	1.54698	3.18658
				Cell134	1.38399	1.45141	0.416904	2.75697
				Cell135	2.00155	1.80921	0.779632	2.5936
				Cell136	0.849546	1.08547	0.735873	2.02023
				Cell137	2.17501	2.62796	1.50064	2.67365
				Cell138	2.10866	2.52883	1.82535	2.50533
				Cell139	1.35439	1.4143	1.10058	1.51952
				Cell140	1.32633	1.48613	1.62309	1.67261
				Cell141	1.35619	1.39463	0.99903	1.99387
				Cell142	1.41225	1.9625	0.331566	0.646589
				Cell143	0.928942	1.27466	0.786997	1.11241
				Cell144	1.66152	2.07226	0.411243	1.38114
				Cell145	1.25756	1.54431	1.27835	1.62236
				Cell146	0.808438	1.10325	1.27215	1.6261
				Cell147	1.7792	1.90755	0.967334	1.11134
				Cell148	1.80422	1.89719	1.31103	0.833397
				Cell149	2.19451	1.92531	0.97297	1.48387
				Cell150	1.36527	1.70986	1.37984	1.77159
				Cell151	1.9338	1.92135	0.500192	1.7037
				Cell152	2.27689	2.01809	0.938621	1.56114
				Cell153	1.74573	1.73327	0.618866	1.06441
				Cell154	2.00414	1.87712	0.463562	1.96957
				Cell155	2.50071	2.27715	1.21557	1.34301
				Cell156	2.14516	2.08828	0.805823	1.51551
				Cell157	1.97146	2.21373	1.25475	1.64247
				Cell158	2.28881	2.29296	1.2706	1.21988
				Cell159	2.04116	2.20411	1.26134	0.978256
				Cell160	1.4053	1.669	1.41401	2.30478
				Cell161	1.92391	1.88812	0.250671	1.18292
				Cell162	1.98064	1.95376	0.965878	1.08828
				Cell163	2.11297	2.23925	0.40969	0.557578
				Cell164	1.84725	2.24073	0.203598	0.511259
				Cell165	2.56002	3.0029	1.63039	0.988815
				Cell166	2.20499	1.80432	0.501135	0.741027
				Cell167	1.21669	1.55459	1.40951	1.55559
				Cell168	1.83991	1.93242	1.44512	1.18998
				Cell169	1.06183	1.12785	0.285718	1.22918
				Cell170	1.52214	1.79158	0.436658	1.18881
				Cell171	2.47954	2.0755	0.488213	0.52495
				Cell172	1.5566	1.88972	1.57947	1.01615
				Cell173	1.317	1.64385	1.06948	2.03978
				Cell174	1.58325	1.51737	0.526523	2.02613
				Cell175	1.63502	1.70443	1.20153	2.39627
				Cell176	1.20729	1.5102	1.03749	1.91589
				Cell177	0.895815	1.10651	1.18992	2.26709
				Cell178	1.01874	1.26141	0.342162	2.39557
				Cell179	1.16782	1.22019	1.35222	2.87736
				Cell180	1.80044	1.51908	0.253722	1.46413
				Cell181	1.62512	1.38704	0.85856	2.05507
				Cell182	2.18697	1.8142	0.272941	1.35637
				Cell183	2.21845	2.20753	1.41688	2.07412
				Cell184	1.41974	1.22508	1.85767	1.7781
				Cell185	1.49919	1.42135	0.468836	2.64322
				Cell186	2.0855	1.64606	1.0825	2.18298
				Cell187	1.69237	1.52012	0.356889	2.11012
				Cell188	1.81689	1.62989	1.00702	1.66966
				Cell189	1.9717	1.68434	1.01035	1.5343
				Cell190	2.17877	1.92267	1.27625	1.68227
				Cell191	2.42639	2.36181	1.36967	0.991303
				Cell192	1.73561	1.66169	0.682697	1.99353
				Cell193	3.13469	2.81933	1.1203	1.33823
				Cell194	3.3426	2.82445	0.797188	1.45444
				Cell195	2.92349	2.57479	0.43194	2.20672
				Cell196	2.48651	2.1553	1.17937	1.86533
				Cell197	2.54957	2.19773	0.909726	1.38142
				Cell198	2.55743	2.18896	1.04517	2.43697
				Cell199	2.02865	1.68183	0.934612	1.58551
				Cell200	2.32519	2.0183	1.09903	1.87291
				Cell201	1.59986	1.45289	0.97962	1.25698
				Cell202	2.39302	1.956	1.13048	1.71698
				Cell203	2.60078	2.26772	0.793363	2.28282
				Cell204	1.64773	1.5708	1.38	1.89458
				Cell205	2.19083	1.90607	1.70224	1.96659
				Cell206	2.73703	2.57615	0.710169	2.76696
				Cell207	2.63447	2.07706	0.899796	2.71293
				Cell208	1.642	1.59541	1.7263	3.77124
				Cell209	1.85086	1.68928	1.3217	3.03351
				Cell210	3.01525	2.73717	1.22305	2.30459
				Cell211	1.84289	1.8023	1.86588	1.88903
				Cell212	2.28355	2.50084	1.728	2.755
				Cell213	2.52533	2.70564	0.948046	2.38068
				Cell214	2.47776	2.63654	1.05859	2.14401
				Cell215	1.78505	1.79055	0.633833	2.38017
				Cell216	2.20351	2.34123	0.935491	1.67788
				Cell217	2.16784	2.27479	0.949063	1.38362
				Cell218	1.75961	1.77996	1.14357	1.93774
				Cell219	2.60683	2.84118	1.17641	1.42454
				Cell220	2.13878	2.09461	0.365419	1.26035
				Cell221	1.71436	1.71514	0.99233	1.58168
				Cell222	1.76755	1.72922	1.30571	1.23871
				Cell223	1.83599	1.80747	1.18613	1.29238
				Cell224	1.12608	1.09093	0.44766	1.02564
				Cell225	1.80373	1.79266	0.456137	1.05575
				Cell226	2.01435	1.77739	1.84192	1.13019
				Cell227	1.62499	1.66787	0.652441	0.625768
				Cell228	1.60059	1.80355	0.480343	0.461091
				Cell229	1.31517	1.45981	0.553907	0.765619
				Cell230			0.651903	0.773439
				Cell231			0.649902	0.366557
				Cell232			0.542124	0.96514
				Cell233			0.945528	1.33018
				Cell234			0.588195	1.1522
				Cell235			0.593873	0.743574
				Cell236			0.494401	0.470456
				Cell237			0.654263	0.406951
				Cell238			1.39574	1.1893
				Cell239			0.965797	1.63147
				Cell240			1.34538	2.18425
				Cell241			1.2245	1.92304
				Cell242			1.39105	2.56308
				Cell243			0.843267	2.00404
				Cell244			1.00009	1.4434
				Cell245			0.894556	1.51261
				Cell246			0.979538	0.807
				Cell247			0.844245	1.33281
				Cell248			0.326878	0.420174
				Cell249			0.868597	1.12724
				Cell250			0.828927	1.55027
				Cell251			0.672783	1.66326
				Cell252			0.376265	1.00823
				Cell253			0.493711	1.93998
				Cell254			0.944256	1.24908
				Cell255			1.01774	2.0672
				Cell256			0.536735	2.02061
				Cell257			0.632669	2.3779
				Cell258			0.750741	1.54176
				Cell259			0.800774	3.16902
				Cell260			0.501233	3.58152
				Cell261			0.78267	2.10399
				Cell262			0.854611	2.89832
				Cell263			0.491326	2.12836
				Cell264			0.323316	2.0234
				Cell265			0.581319	1.08625
				Cell266			0.626578	2.30148
				Cell267			1.51404	2.06388
				Cell268			0.833629	2.48484
				Cell269			1.02831	2.03961
				Cell270			0.378346	2.35657
				Cell271			0.434098	1.99819
				Cell272			0.785288	2.36235
				Cell273			0.965392	1.27588
				Cell274			1.08581	1.56817
				Cell275			0.658345	1.48215
				Cell276			0.197195	2.00956
				Cell277			0.625447	0.838347
				Cell278			1.03066	1.72003
				Cell279			0.791268	1.06118
				Cell280			0.697808	0.75393
				Cell281			0.480552	0.695105
				Cell282			0.526016	0.75225
					Kruskal-Wallis test
					p < 0.001

## Sheet: Fig. 5
	Fig. 5c
	control	ETOH
Cell1	1.55455	0.770317
Cell2	1.43166	0.943244
Cell3	1.5099	0.894582
Cell4	1.29539	1.13748
Cell5	1.11279	1.09695
Cell6	1.7185	1.02471
Cell7	1.34349	1.02654
Cell8	1.54645	1.04029
Cell9	1.54321	1.00482
Cell10	1.59685	0.949129
Cell11	1.12585	1.15163
Cell12	1.31352	1.04714
Cell13	1.21854	1.11227
Cell14	1.04813	1.52246
Cell15	1.16922	1.25688
Cell16	1.0575	1.18676
Cell17	1.17743	1.13799
Cell18	1.08509	1.00551
Cell19	1.1291	1.01519
Cell20	0.969361	0.688728
Cell21	1.1722	1.09959
Cell22	1.25448	1.0481
Cell23	1.11446	1.09846
Cell24	0.913312	1.13337
Cell25	1.23704	0.91173
Cell26	1.13865	1.16655
Cell27	1.18523	0.998664
Cell28	1.04178	1.08749
Cell29	1.59888	1.09089
Cell30	1.42941	1.02398
Cell31	1.88058	1.01732
Cell32	1.51656	0.981213
Cell33	1.42211	1.06303
Cell34	1.25059	1.15008
Cell35	1.60849	0.979013
Cell36	1.81782	1.04515
Cell37	0.711554	0.923514
Cell38	0.932325	1.05765
Cell39	0.638627	1.07001
Cell40	0.54686	1.06483
Cell41	1.07298	1.19158
Cell42	1.05461	1.06488
Cell43	1.28544	1.33943
Cell44	0.808069	1.35518
Cell45	0.696616	1.25511
Cell46	0.893346	1.28937
Cell47	0.823463	1.13728
Cell48	1.50162	1.36804
Cell49	1.05376	1.24624
Cell50	1.21925	1.55338
Cell51	1.08935	1.73329
Cell52	0.972457	1.67042
Cell53	1.02939	1.27522
Cell54	1.91567	1.9407
Cell55	2.77152	1.80562
Cell56	1.49794	1.36372
Cell57	1.54631	1.84091
Cell58	1.41038	1.50448
Cell59	1.65837	1.00596
Cell60	1.05312	1.03219
Cell61	0.741865	0.983807
Cell62	1.2213	0.909711
Cell63	0.747939	1.37495
Cell64	1.17847	1.82095
Cell65	0.863037	1.35621
Cell66	1.02952	1.78958
Cell67	0.880218	1.21186
Cell68	0.595899	1.44618
Cell69	0.656678	1.39714
Cell70	0.626618	1.17606
Cell71	1.4393	1.38415
Cell72	0.624426	1.22274
Cell73	2.81985	1.11576
Cell74	1.03619	1.30908
Cell75	0.919375	1.19997
Cell76	2.46549	1.16661
Cell77	0.729367	1.26281
Cell78	1.44487	1.10976
Cell79	1.24297	1.05487
Cell80	1.1611	1.25765
Cell81	1.44506	1.35263
Cell82	1.0796	1.04802
Cell83	1.24656	1.57234
Cell84	1.05953	0.740042
Cell85	1.56362	0.758948
Cell86	1.26117	0.876499
Cell87	1.34717	0.637675
Cell88	1.16033	0.960542
Cell89	1.60204	0.791202
Cell90	1.1688	0.983701
Cell91	1.20916	0.732237
Cell92	1.03548	0.750173
Cell93	0.918066	0.732332
Cell94	0.711442	0.803326
Cell95	1.69767	0.841944
Cell96	1.60759	0.83937
Cell97	1.02163	0.701395
Cell98	0.775142	1.42982
Cell99	0.313753	1.11595
Cell100	1.53939	1.51809
Cell101	0.470543	0.776591
Cell102	0.928961	0.790977
Cell103	0.626904	1.39834
Cell104	1.02256	1.56387
Cell105	0.723312	1.22749
Cell106	0.242498	1.23541
Cell107	0.437907	1.18466
Cell108	0.724069	1.48274
Cell109	0.702122	1.03364
Cell110	0.791289	1.31179
Cell111	0.383427	1.49012
Cell112	0.917402	1.60202
Cell113	0.527731	1.44137
Cell114	0.97976	1.55787
Cell115	0.95395	1.18379
Cell116	1.41648	1.45175
Cell117	1.05607	1.65597
Cell118	0.93159	1.36283
Cell119	0.849236	1.44332
Cell120	1.38041	1.62724
Cell121	1.20514	0.960103
Cell122	1.18201	1.01651
Cell123	1.47948	0.746748
Cell124	1.28058	1.24126
Cell125	1.65171	0.921659
Cell126	1.54329	1.26237
Cell127	1.44624	1.1125
Cell128	1.3225	0.588119
Cell129	1.30444	1.27747
Cell130	1.26082	0.529982
Cell131	1.64584	0.592694
Cell132	1.4798	1.06649
Cell133	1.11834	0.711599
Cell134	1.0205	0.383626
Cell135	0.992444	1.09446
Cell136	1.09285	1.45566
Cell137	1.2466	1.1093
Cell138	1.06313	0.953027
Cell139	1.2145	0.815647
Cell140	0.982103	0.740465
Cell141	1.10396	1.24653
Cell142	1.37646	1.38754
Cell143	0.972693	0.775803
Cell144	1.0664	0.923246
Cell145	1.08791	0.94612
Cell146	1.16095	1.19337
Cell147	0.979184	1.22815
Cell148	1.11401	0.827696
Cell149	1.19472	0.740666
Cell150	1.03083	0.918052
Cell151	1.02229	1.17749
Cell152	0.929489	1.18491
Cell153	1.04968	1.03219
Cell154	1.17279	1.26183
Cell155	0.901751	1.43033
Cell156	0.85515	1.23651
Cell157	0.903455	1.25186
Cell158	0.94973	1.17748
Cell159	0.946115	1.134
Cell160	0.815297	1.50812
Cell161	1.1082	1.28747
Cell162	1.02872	1.32165
Cell163	1.00355	1.31669
Cell164	0.972755	0.972501
Cell165	0.90219	1.10343
Cell166	0.893141	1.13196
Cell167	0.832446	0.889241
Cell168	0.877628	0.955022
Cell169	0.795049	1.07334
Cell170	0.901409	0.994609
Cell171	0.900466
Cell172	0.882942
Cell173	0.853144
Cell174	0.867514
mean	1.13635	1.13977
SEM	0.0283314	0.0212523
unpaired Student’s t-test, two-tailed, t(342) = -0.2217830962, p = 0.824615109

## Sheet: Fig. 6
		Fig. 6e								Fig. 6f								Fig. 6g								Fig. 6h
	baseline	saline	0.5 g/kg	1 g/kg	1.5 g/kg	2 g/kg			baseline	saline	0.5 g/kg	1 g/kg	1.5 g/kg	2 g/kg			baseline	saline	0.5 g/kg	1 g/kg	1.5 g/kg	2 g/kg			baseline	saline	0.5 g/kg	1 g/kg	1.5 g/kg	2 g/kg
mouse1	1	0.800761	1.35262	0.141992	0.0986744	0.198457		mouse1	1	0.996325	0.940161	0.973592	0.774349	0.963388		mouse1	1	1.01715	0.998229	0.699673	0.257573	0.552452		mouse1	1	0.827713	0.924179	2.26952	1.49909	1.23635
mouse2	1	1.00343	0.518838	1.00799	0.394116	0.1038		mouse2	1	0.963912	0.964359	1.01935	1.00458	0.859		mouse2	1	1.0526	0.707233	1.0022	0.799368	0.3792		mouse2	1	0.927796	1.2602	0.855383	0.986148	3.2004
mouse3	1	1.11763	0.526197	0.635752	0.853503	0.502073		mouse3	1	1.0314	1.07348	0.971695	1.04275	1.01014		mouse3	1	0.995959	0.986392	0.690566	0.787734	0.700775		mouse3	1	0.857645	1.37238	1.28665	1.21246	1.3832
mouse4	1	1.065	1.0132	0.841439	0.135573	0.105058		mouse4	1	1.0464	0.994224	0.954195	1.08316	1.10743		mouse4	1	1.01988	0.750178	0.69796	0.553113	0.602246		mouse4	1	1.17665	1.22031	0.728719	2.36751	2.60972
mouse5	1	1.61337	0.46698	0.279158	0.171029	0.129403		mouse5	1	1.01829	0.973384	1.02727	1.04327	1.03144		mouse5	1	1.09038	0.795934	0.748933	0.769381	0.445702		mouse5	1	0.617627	1.04328	3.54526	1.81965	1.43248
mouse6	1	0.848531	1.15275	0.189642	0.723153	0.193882		mouse6	1	1.02424	0.929708	1.05117	0.897868	1.16693		mouse6	1	1.00711	1.03353	0.52836	0.961218	0.468614		mouse6	1	1.18754	0.858331	2.21226	0.904753	1.41537
mouse7	1		1.73478					mouse7	1		0.951852					mouse7	1		1.045					mouse7	1		0.656538
median	1	1.03421	1.0132	0.457455	0.282572	0.161642		mean	1	1.01343	0.97531	0.999546	0.97433	1.02306		mean	1	1.03051	0.902357	0.727949	0.688064	0.524832		median	1	0.892721	1.04328	1.74946	1.35577	1.42392
min		0.800761	0.46698	0.141992	0.0986744	0.1038		SEM	0	0.0119655	0.018247	0.0156336	0.047621	0.0441707		SEM	0	0.0142645	0.0548514	0.0628721	0.101174	0.0477293		min		0.617627	0.656538	0.728719	0.904753	1.23635
max		1.61337	1.73478	1.00799	0.853503	0.502073																		max		1.18754	1.37238	3.54526	2.36751	3.2004
Kruskal-Wallis test followed by Tukey-Kramer correction								one-way ANOVA followed by Tukey-Kramer correction								one-way ANOVA followed by Tukey-Kramer correction							Kruskal-Wallis test followed by Tukey-Kramer correction
p-value		0.996643	1	0.529384	0.135967	0.025085		p-value		0.999238	0.984041	1	0.984119	0.990618		p-value		0.998685	0.77983	0.0162203	0.00424938	p<0.001		p-value		0.974505	0.999981	0.771252	0.771252	0.112174
										F(5,32) = 0.51189761, p = 0.76516790								F(5,32) = 12.44479455, p < 0.001

## Sheet: Fig. 7
Fig. 7e							Fig. 7f			Fig. 6f				Fig. 7g							Fig. 7h
	baseline	ethanol	MK912					baseline	ethanol	MK912					baseline	ethanol	MK912					baseline	ethanol	MK912
mouse1	0.388445	0.183734	0.477156				mouse1	7.46181	7.7474	7.3151				mouse1	0.890539	0.767765	0.891029				mouse1	0.231458	0.460208	0.179768
mouse2	0.838042	0.485425	0.695468				mouse2	5.63542	8.09635	6.99306				mouse2	0.897131	0.779471	0.875768				mouse2	0.193072	0.556582	0.224992
mouse3	0.313598	0.07443	0.371118				mouse3	7.72135	8.42969	7.6875				mouse3	0.848672	0.584386	0.875227				mouse3	0.304601	0.713779	0.265806
mouse4	0.722141	0.327722	0.700621				mouse4	5.69271	7.91146	6.14583				mouse4	0.931589	0.895054	0.944141				mouse4	0.109691	0.418181	0.150326
mouse5	0.665657	0.0728131	0.762942				mouse5	5.68542	6.90104	5.3125				mouse5	0.880898	0.488821	0.87435				mouse5	0.248569	0.594537	0.184667
mouse6	0.648606	0.163769	0.606934				mouse6	4.5	7.66927	4.71094				mouse6	0.857129	0.698641	0.909391				mouse6	0.169129	0.396857	0.203229
mouse7	0.685176	0.0780888	0.734825				mouse7	5.53112	8.34377	5.56912				mouse7	0.925115	0.585825	0.954445				mouse7	0.232905	0.70245	0.295972
mouse8	0.54351	0.0689614	0.5407				mouse8	3.77255	6.47198	3.7521				mouse8	0.7947	0.636225	0.926475				mouse8	0.227325	0.824223	0.2406
mean	0.600647	0.181868	0.611221				mean	5.75005	7.69637	5.93577				mean	0.878222	0.679524	0.906353				mean	0.214594	0.583352	0.21817
SEM	0.0620311	0.0535699	0.0489172				SEM	0.469761	0.242683	0.480413				SEM	0.0157307	0.0464196	0.0114316				SEM	0.0205167	0.0546551	0.0170583
repeated measures ANOVA followed by Tukey-Kramer correction						repeated measures ANOVA followed by Tukey-Kramer correction								repeated measures ANOVA followed by Tukey-Kramer correction							repeated measures ANOVA followed by Tukey-Kramer correction
p-value	baseline-ethanol	< 0.001					p-value	baseline-ethanol	0.00325677					p-value	baseline-ethanol	0.00592131					p-value	baseline-ethanol	< 0.001
	ethanol-MK912	< 0.001						ethanol-MK912	0.0034264						ethanol-MK912	0.00366639						ethanol-MK912	< 0.001
	baseline-MK912	0.927706						baseline-MK912	0.607068						baseline-MK912	0.288585						baseline-MK912	0.975143
F(2,14) = 49.13664207, p < 0.001							F(2,14) = 23.34714765, p < 0.001							F(2,14) = 22.10793838, p < 0.001							F(2,14) = 65.82768325, p <0.001

## Sheet: Fig. 8
Fig .8e						Fig .8f	Time to Peak						Fig .8g	Correlation
	baseline	ethanol	MK912				baseline	ethanol	MK912					baseline	ethanol	MK912
mouse1	0.161041	0.097033	0.113083			mouse1	3.2517	4.54694	2.97415				mouse1	0.451495	0.296224	0.635245
mouse2	0.111446	0.0545424	0.166372			mouse2	3.05975	4.76543	3.50716				mouse2	0.619456	0.306755	0.754886
mouse3	0.091383	0.0363451	0.0716658			mouse3	2.94762	4.49821	2.60238				mouse3	0.746461	0.475548	0.7464
mouse4	0.177431	0.0419456	0.115679			mouse4	2.78281	4.19185	3.16667				mouse4	0.802431	0.455752	0.725037
mouse5	0.173184	0.0752611	0.210192			mouse5	2.51562	4.89062	2.66615				mouse5	0.716365	0.508545	0.799097
mouse6	0.113659	0.0189462	0.0411294			mouse6	2.5388	4.2641	4.53675				mouse6	0.707725	0.218372	0.363602
mouse7	0.319582	0.133047	0.263787			mouse7	2.16735	4.7551	2.54603				mouse7	0.854378	0.57472	0.819032
mouse8	0.196264	0.0789097	0.163711			mouse8	2.9766	4.13962	3.11363				mouse8	0.805602	0.429847	0.788699
mouse9	0.129992	0.0527987	0.113481			mouse9	2.74095	4.44107	4.84127				mouse9	0.758852	0.315163	0.667372
mouse10	0.116115	0.0322372	0.0975248			mouse10	3.26391	5.63793	4.08448				mouse10	0.759421	0.280273	0.769065
mean	0.15901	0.0621067	0.135663			mean	2.82451	4.61309	3.40387				mean	0.722219	0.38612	0.706844
SEM	0.02089	0.01089	0.02097			SEM	0.109889	0.139095	0.259725				SEM	0.03625	0.03713	0.04221
repeated measures ANOVA followed by Tukey-Kramer correction						repeated measures ANOVA followed by Tukey-Kramer correction							repeated measures ANOVA followed by Tukey-Kramer correction
p-value	baseline-ethanol	< 0.001				p-value	baseline-ethanol	< 0.001					p-value	baseline-ethanol	< 0.001
	ethanol-MK912	0.00102884					ethanol-MK912	0.00622618						ethanol-MK912	< 0.001
	baseline-MK912	0.230295					baseline-MK912	0.131449						baseline-MK912	0.940841
F(2,18) = 29.57486367, p < 0.001							F(2,18) = 27.69795911, p < 0.001							F(2,18) = 49.19449951, p < 0.001

## Sheet: Fig. 9
	Fig. 9a							Fig. 9b
	basline	ethanol	ethanol-continued					basline	ethanol	MK912
mouse1	1.4787	1.76593	1.91603				mouse1	0.325346	0.0267264	0.285707
mouse2	1.36951	1.20243	1.38037				mouse2	2.71811	0.321812	2.28249
mouse3	1.11533	1.3006	1.13163				mouse3	0.805183	0.125061	1.03819
mouse4	0.758185	0.688525	0.273947				mouse4	1.16991	0.108063	1.18718
mean	1.18043	1.23937	1.17549				mouse5	0.698617	0.158212	0.755283
SEM	0.160012	0.220946	0.342184				mouse6	0.627047	0.0487306	0.607668
repeated measures ANOVA followed by Tukey-Kramer correction							mouse7	1.41679	0.118635	1.026
p-value	baseline-ethanol	0.851868					mean	1.10871	0.129606	1.02607
	ethanol-ethanol_continued	0.896611					SEM	0.300586	0.0363487	0.239106
	baseline-ethanol_continued	0.999622					repeated measures ANOVA followed by Tukey-Kramer correction
F(2,6) = 0.11367235, p = 0.89442727							p-value	baseline-ethanol	0.0249332
								ethanol-MK912	0.0113065
								baseline-MK912	0.659929
								F(2,12) = 14.41871748, p < 0.001

## Sheet: Fig. 10
Fig. 10a Slc1a3 1 g/kg ETOH i.p.										Fig. 10a Aldh1l1_1g/kg ETOH i.p.									Fig. 10a Dbh_Cre 1 g/kg ETOH i.p.
	baseline	15 min	45 min	90 min	240 min	360 min					baseline	15 min	45 min	90 min	240 min	360 min				baseline	15 min	45 min	90 min	240 min	360 min
Mouse 1	0.03372	11.2737	7.39592	4.6646	0.3372	0				Mouse 1	0	13.7353	8.96952	3.32704	0.3372	0			Mouse 1	0.3372	14.0612	5.53008	4.87816	0.91044	0.3372
Mouse 2	1.3488	12.364	9.4978	4.1026	2.34354	0				Mouse 2	0	10.3183	6.93508	9.1044	1.2645	0.0843			Mouse 2	0	13.5779	5.7324	3.1472	0	0
Mouse 3	0	13.0384	8.56488	5.19288	0.3372	0.06744				Mouse 3	0	12.9372	9.36292	5.07486	2.29296	0			Mouse 3	0.3372	14.8818	7.55328	5.79984	1.56236	0.3372
Mouse 4	0.6744	12.3977	8.49744	5.40644	0.76432	0				Mouse 4	1.3488	16.017	9.26176	5.76612	3.50688	0			Mouse 4	0	15.5337	13.0496	4.18128	1.3488	0.13488
Mouse 5	0	9.64392	6.73276	3.88904	0	0.13488				Mouse 5	0	17.1185	7.56452	4.50724	2.83248	0.03372			Mouse 5	0	15.3538	7.56452	3.39448	1.44996	0
Mouse 6	0	13.8702	8.98076	7.2498	1.11276	0.26976				Mouse 6	0.3372	14.5783	7.6432	4.47352	0.64068	0.6744			Mouse 6	0	12.6338	7.39592	4.40608	0.65754	0
Mouse 7	0.13488	11.4985	9.0482	3.61928	0.53952	0				Mouse 7	0	11.802	10.723	6.5754	1.02284	1.3488			Mouse 7	0.03372	13.2407	8.69976	4.1026	1.12962	0
Mouse 8	0.15174	12.3303	8.11528	5.04676	1.8546	0.06744				Mouse 8	0.53952	14.376	6.59788	4.57468	0.843	0.6744			Mouse 8	0	13.2295	9.30672	4.20376	0.41588	0.13488
median	0.0843	12.3471	8.53116	4.85568	0.65192	0.03372				median	0	14.0556	8.30636	4.82477	1.14367	0.05901			median	0	13.8196	7.5589	4.19252	1.02003	0.06744
min	0	9.64392	6.73276	3.61928	0	0				min	0	10.3183	6.59788	3.32704	0.3372	0			min	0	12.6338	5.53008	3.1472	0	0
max	1.3488	13.8702	9.4978	7.2498	2.34354	0.26976				max	1.3488	17.1185	10.723	9.1044	3.50688	1.3488			max	0.3372	15.5337	13.0496	5.79984	1.56236	0.3372
p-value		< 0.001	0.0052173	0.131003	0.834731	0.999955				p-value		< 0.001	0.00140849	0.0249291	0.592325	0.966768			p-value		< 0.001	0.0020367	0.072915	0.669845	0.999994
Friedman test followed by Tukey-Kramer correction										Friedman test followed by Tukey-Kramer correction									Friedman test followed by Tukey-Kramer correction
Fig. 10a Slc1a3 2 g/kg ETOH i.p.										Fig. 10a Aldh1l1_2 g/kg ETOH i.p.									Fig. 10a Dbh_Cre 2 g/kg ETOH i.p.
	baseline	15 min	45 min	90 min	240 min	360 min					baseline	15 min	45 min	90 min	240 min	360 min				baseline	15 min	45 min	90 min	240 min	360 min
Mouse 1	0	39.5648	27.8527	12.6338	7.73312	0				Mouse 1	0	33.4053	24.3009	10.5206	9.87996	0.26976			Mouse 1	2.6976	28.0326	21.5583	11.1051	13.4543	0
Mouse 2	0.06744	34.4618	22.2327	11.4648	9.50904	0				Mouse 2	0.6744	27.3132	22.1203	10.3183	12.8136	0.43836			Mouse 2	0.06744	31.472	28.0101	14.657	8.2052	0.43836
Mouse 3	0	29.1566	25.0652	16.6577	6.83392	0				Mouse 3	0.13488	28.0326	24.8629	14.5333	10.5881	0.13488			Mouse 3	0	24.5257	19.9847	12.8586	10.161	0.43836
Mouse 4	1.07904	30.8426	26.459	17.9728	9.71136	0.06744				Mouse 4	0	37.6315	23.0645	15.1066	11.1726	0			Mouse 4	0	37.4517	25.5373	14.8031	7.39592	0.26976
Mouse 5	0	27.6279	23.3118	18.782	8.18272	0				Mouse 5	0.20232	32.5061	26.369	15.8147	8.94704	0.13488			Mouse 5	2.0232	32.2588	23.8288	19.2204	12.7462	0.47208
Mouse 6	0	36.53	22.8172	12.8361	8.8796	0				Mouse 6	0	28.7969	24.7055	12.0268	11.5997	0.20232			Mouse 6	0	37.2269	20.0971	14.0275	10.5881	0
Mouse 7	0.6744	37.0245	24.6381	17.3321	9.75632	0.6744				Mouse 7	0	36.6424	21.963	12.7686	7.14864	0			Mouse 7	0	35.1812	20.9514	11.285	8.04784	0
Mouse 8	0	35.0913	27.7628	17.4332	9.53152	0.26976				Mouse 8	0	32.4611	24.3458	10.4532	8.5424	0			Mouse 8	0	33.5851	23.8063	14.3198	9.73384	0
median	0	34.7765	24.8516	16.9949	9.19432	0				median	0	32.4836	24.3234	12.3977	10.234	0.13488			median	0	32.9219	22.6823	14.1736	9.9474	0.13488
min	0	27.6279	22.2327	11.4648	6.83392	0				min	0	27.3132	21.963	10.3183	7.14864	0			min	0	24.5257	19.9847	11.1051	7.39592	0
max	1.07904	39.5648	27.8527	18.782	9.75632	0.6744				max	0.6744	37.6315	26.369	15.8147	12.8136	0.43836			max	2.6976	37.4517	28.0101	19.2204	13.4543	0.47208
p-value		< 0.001	0.0028652	0.0902429	0.631235	0.999994				p-value		< 0.001	0.00226847	0.107999	0.498664	1			p-value		< 0.001	0.00179029	0.0924431	0.456742	0.999994
Friedman test followed by Tukey-Kramer correction										Friedman test followed by Tukey-Kramer correction									Friedman test followed by Tukey-Kramer correction
Fig. 10c Left_hind_swing_speed_saline i.p.										Fig. 10c Left_hind_swing_speed_1 g/kg ETOH i.p.									Fig. 10c Left_hind_swing_speed_2 g/kg ETOH i.p.
	baseline	15 min	45 min	90 min	240 min	360 min					baseline	15 min	45 min	90 min	240 min	360 min				baseline	15 min	45 min	90 min	240 min	360 min
Mouse 1	41	38	41	40	36	39				Mouse 1	29	40	42	45	26	43			Mouse 1	27	21	44	38	24	15
Mouse 2	45	39	41	35	38	43				Mouse 2	42	37	47	36	26	39			Mouse 2	33	15	42	31	23	43
Mouse 3	42	42	45	42	37	41				Mouse 3	44	45	45	38	27	40			Mouse 3	38	23	47	50	30	36
Mouse 4	40	54	43	40	32	43				Mouse 4	35	39	40	36	41	38			Mouse 4	43	25	35	30	25	30
Mouse 5	32	45	42	35	35	36				Mouse 5	43	35	45	34	26	35			Mouse 5	26	11	30	38	35	46
Mouse 6	34	32	40	34	41	45				Mouse 6	30	36	35	33	29	31			Mouse 6	36	25	26	26	31	31
Mouse 7	37	37	37	38	38	44				Mouse 7	27	41	45	37	30	38			Mouse 7	22	19	37	31	42	32
Mouse 8	39	46	25	37	34	35				Mouse 8	37	43	43	37	27	27			Mouse 8	35	14	33	22	43	34
mean	38.75	41.625	39.25	37.625	36.375	40.75				mean	35.875	39.5	42.75	37	29	36.375			Mouse 9	34	28	34	42	7	41
SEM	1.5089	2.38251	2.19374	1.0166	0.980843	1.3195				SEM	2.37876	1.22474	1.34629	1.28174	1.79284	1.83164			mean	32.6667	20.1111	36.4444	34.2222	28.8889	34.2222
p-value		0.857035	0.999968	0.998897	0.987216	0.985687				p-value		0.701014	0.165769	0.998897	0.467428	0.999982			SEM	2.18581	1.9253	2.26759	2.87121	3.66456	3.04493
																			p-value		< 0.001	0.691906	0.993276	0.888972	0.994032
two-way repeated measures ANOVA followed by Tukey-Kramer correction
												within subject : F(5,110) = 4.83379304, p < 0.001
												between subject: F(10,110) = 3.91065151, p < 0.001
Fig. 10c Left_paw_print_position_saline i.p.										Fig. 10c Left_paw_print_position_1 g/kg ETOH i.p.									Fig. 10c Left_paw_print_position_2 g/kg ETOH i.p.
	baseline	15 min	45 min	90 min	240 min	360 min					baseline	15 min	45 min	90 min	240 min	360 min				baseline	15 min	45 min	90 min	240 min	360 min
Mouse 1	0.24	0.301	0.475	0.193	0.225	0.181				Mouse 1	0.394	0.343	0.12	0.286	0.366	0.197			Mouse 1	0.362	1.117	0.779	0.185	0.291	0.138
Mouse 2	0.215	0.5	0.373	0.473	0.334	0.431				Mouse 2	0.185	0.536	0.386	0.38	0.222	0.22			Mouse 2	0.587	1.596	0.269	0.173	0.495	0.394
Mouse 3	0.471	0.242	0.485	0.406	0.432	0.371				Mouse 3	0.14	0.658	0.249	0.351	0.11	0.222			Mouse 3	0.455	1.482	0.23	0.338	0.282	0.307
Mouse 4	0.12	0.118	0.275	0.431	0.216	0.199				Mouse 4	0.306	0.622	0.327	0.369	0.324	0.216			Mouse 4	0.256	1.254	0.382	0.554	0.366	0.254
Mouse 5	0.337	0.185	0.477	0.329	0.261	0.29				Mouse 5	0.373	0.188	0.323	0.275	0.146	0.283			Mouse 5	0.246	1.438	0.548	0.376	0.456	0.232
Mouse 6	0.165	0.259	0.102	0.417	0.445	0.26				Mouse 6	0.283	0.676	0.35	0.275	0.143	0.15			Mouse 6	0.526	1.299	0.519	0.116	0.536	0.48
Mouse 7	0.436	0.233	0.344	0.231	0.346	0.34				Mouse 7	0.37	0.117	0.147	0.357	0.282	0.156			Mouse 7	0.556	1.486	0.741	0.126	0.264	0.598
Mouse 8	0.167	0.192	0.421	0.189	0.497	0.421				Mouse 8	0.158	0.39	0.237	0.11	0.176	0.128			Mouse 8	0.42	1.214	0.524	0.503	0.425	0.193
mean	0.268875	0.25375	0.369	0.333625	0.3445	0.311625				mean	0.276125	0.44125	0.267375	0.300375	0.221125	0.1965			Mouse 9	0.227	1.044	0.459	0.326	0.588	0.491
SEM	0.0463864	0.0401861	0.0462574	0.0406074	0.0375333	0.0336537				SEM	0.0363069	0.0762151	0.0340739	0.0312124	0.0331153	0.0177079			mean	0.403889	1.32556	0.494556	0.299667	0.411444	0.343
p-value		0.999943	0.658666	0.946143	0.755784	0.947195				p-value		0.265041	0.999993	0.999389	0.919311	0.582213			SEM	0.0462924	0.0620305	0.0624458	0.0536328	0.0392471	0.0519564
																			p-value		< 0.001	0.69445	0.661137	0.99999	0.765457
two-way repeated measures ANOVA followed by Tukey-Kramer correction
												within subject : F(5,110) = 28.87098497, p < 0.001
												between subject: F(10,110) = 22.10781819, p < 0.001
	Fig. 10d Left_hind_swing_speed_0.03 mg/kg MK912 i.p.								Fig. 10d Left_paw_print_position_0.03 mg/kg MK912 i.p.
		baseline	15 min	45 min	90 min					baseline	15 min	45 min	90 min
	Mouse 1	37.9	21.2	63.9	31.3				Mouse 1	0.494	1.0127	0.404	0.62
	Mouse 2	36.6	29.3	58.9	41.2				Mouse 2	0.467	1.3124	0.551	0.735
	Mouse 3	47.4	20.9	47.1	31				Mouse 3	0.588	0.912	0.334	0.776
	Mouse 4	34.5	22.5	52.8	42.1				Mouse 4	0.626	1.3141	0.651	0.528
	Mouse 5	33.5	20.1	57.8	57.5				Mouse 5	0.653	1.5106	0.353	0.283
	Mouse 6	69.1	59	64.7	66.8				Mouse 6	0.365	1.3145	0.504	0.289
	Mouse 7	36.5	29.1	42.8	61.5				Mouse 7	0.726	1.412	0.604	0.589
	mean	42.2143	28.8714	55.4286	47.3429				mean	0.559857	1.25547	0.485857	0.545714
	SEM	4.80072	5.22789	3.1288	5.50294				SEM	0.0468978	0.0811619	0.0471105	0.0742402
	p-value		0.00748342	0.109382	0.813504				p-value		< 0.001	0.66139	0.998076
repeated measures ANOVA followed by Tukey-Kramer correction									repeated measures ANOVA followed by Tukey-Kramer correction
	F(3,18) = 10.22567285, p < 0.001								F(3,18) = 31.48022604, p < 0.001
Fig. 10e Left_hind_swing_speed_Adra1a(+/+)						Fig. 10e Left_hind_swing_speed_Adra1a(-/-)							Fig. 10e Left_paw_print_position_Adra1a(+/+)						Fig. 10e Left_paw_print_position_Adra1a(-/-)
	baseline	15 min	45 min	90 min			baseline	15 min	45 min	90 min				baseline	15 min	45 min	90 min			baseline	15 min	45 min	90 min
Mouse 1	74.6	52.1	80.2	54.3		Mouse 1	75	42.7	56.2	53.3			Mouse 1	0.441	0.9121	0.327	0.516		Mouse 1	0.274	1.306	0.356	0.507
Mouse 2	70.1	42.1	76.4	31.7		Mouse 2	71.9	30.4	45.2	47.6			Mouse 2	0.121	0.875	0.316	0.502		Mouse 2	0.47	1.451	0.557	0.354
Mouse 3	83.3	55	60.4	88.6		Mouse 3	41.6	21	70.6	54			Mouse 3	0.135	0.73	0.513	0.13		Mouse 3	0.259	0.764	0.413	0.556
Mouse 4	82.4	43.6	32.8	69.9		Mouse 4	43.4	35.9	79	62			Mouse 4	0.361	1.359	0.141	0.3		Mouse 4	0.595	0.944	0.555	0.459
Mouse 5	43.4	33.4	36.8	55		Mouse 5	56	48.5	61.2	66.4			Mouse 5	0.148	0.987	0.166	0.363		Mouse 5	0.69	0.928	0.587	0.583
Mouse 6	68.9	62.7	82.1	53		Mouse 6	66.5	36.6	44.5	62.9			Mouse 6	0.509	0.725	0.186	0.308		Mouse 6	0.538	1.091	0.697	0.518
Mouse 7	53.8	43.2	22	24.1		mean	59.0667	35.85	59.45	57.7			Mouse 7	0.509	1.5	0.295	0.429		mean	0.471	1.08067	0.5275	0.496167
mean	68.0714	47.4429	55.8143	53.8		SEM	5.87013	3.90613	5.61758	2.92278			mean	0.317714	1.01259	0.277714	0.364		SEM	0.0710821	0.104927	0.0504709	0.0333201
SEM	5.55705	3.68426	9.468	8.22754									SEM	0.0674603	0.114415	0.0485836	0.0507942
			mixed_between_and_within_subject_ANOVA														mixed_between_and_within_subject_ANOVA
			within subject: F(1,11) = 37.31373775, p < 0.001														within subject: F(1,11) = 58.73461036, p < 0.001
			between subject: F(1,11) = 3.08574422, p = 0.10674407														between subject: F(1,11) = 1.22992792, p = 0.29107886

[truncated: 7 more sheets: Fig. S1, Fig. S2, Fig. S4, Fig. S5, Fig. S6, Fig. S7, Cb_V1_baseline]
